# Supplementary material for: Identification of QTLs for Salt Tolerance at the Germination and Seedling Stages in Rice
Source: Plants (Basel). 2021 Feb 24;10(3):428. doi: 10.3390/plants10030428 (PMC7996262; doi:10.3390/plants10030428)
Supplement: Supplementary file 1 [file plants-10-00428-s001.zip]

Archive with 2 entries (2 files):
- Supplemental table S2.xlsx
- Supplemental fig S1-3 and table S1.pdf
