# Supplementary material for: Identification of QTLs for Salt Tolerance at the Germination and Seedling Stages in Rice
Source: Plants (Basel). 2021 Feb 24;10(3):428. doi: 10.3390/plants10030428 (PMC7996262; doi:10.3390/plants10030428)
Supplement: Supplementary file 1 [file plants-10-00428-s001.zip › Supplemental table S2.xlsx]

## Sheet: Sheet1
Supplemental Table S2. Bin information of ACC9/ZS97 BIL population
Population	Bin name	Bin order	Chr
A/Z	C1M87179	1	1
A/Z	C1M196897	2	1
A/Z	C1M681057	3	1
A/Z	C1M919106	4	1
A/Z	C1M1453843	5	1
A/Z	C1M1668719	6	1
A/Z	C1M2110062	7	1
A/Z	C1M2300112	8	1
A/Z	C1M2341064	9	1
A/Z	C1M2572717	10	1
A/Z	C1M3749325	11	1
A/Z	C1M3908409	12	1
A/Z	C1M4084246	13	1
A/Z	C1M4204328	14	1
A/Z	C1M4294732	15	1
A/Z	C1M4363825	16	1
A/Z	C1M4481821	17	1
A/Z	C1M4797104	18	1
A/Z	C1M4861384	19	1
A/Z	C1M5098030	20	1
A/Z	C1M5184851	21	1
A/Z	C1M5255659	22	1
A/Z	C1M5462679	23	1
A/Z	C1M5513659	24	1
A/Z	C1M6104192	25	1
A/Z	C1M6190499	26	1
A/Z	C1M6411836	27	1
A/Z	C1M6449447	28	1
A/Z	C1M6488271	29	1
A/Z	C1M6547303	30	1
A/Z	C1M6578338	31	1
A/Z	C1M7068806	32	1
A/Z	C1M7291211	33	1
A/Z	C1M7476826	34	1
A/Z	C1M7732726	35	1
A/Z	C1M8260596	36	1
A/Z	C1M8491987	37	1
A/Z	C1M8668358	38	1
A/Z	C1M9345074	39	1
A/Z	C1M9460274	40	1
A/Z	C1M9582371	41	1
A/Z	C1M9803716	42	1
A/Z	C1M9940044	43	1
A/Z	C1M9982218	44	1
A/Z	C1M10418464	45	1
A/Z	C1M10739502	46	1
A/Z	C1M11036001	47	1
A/Z	C1M11315133	48	1
A/Z	C1M11496707	49	1
A/Z	C1M11554560	50	1
A/Z	C1M11662418	51	1
A/Z	C1M11932931	52	1
A/Z	C1M11960179	53	1
A/Z	C1M12333810	54	1
A/Z	C1M12444563	55	1
A/Z	C1M12550551	56	1
A/Z	C1M13254063	57	1
A/Z	C1M14645787	58	1
A/Z	C1M17302295	59	1
A/Z	C1M17444015	60	1
A/Z	C1M17605620	61	1
A/Z	C1M17679401	62	1
A/Z	C1M18020862	63	1
A/Z	C1M18139143	64	1
A/Z	C1M18161485	65	1
A/Z	C1M18191964	66	1
A/Z	C1M18803262	67	1
A/Z	C1M19292846	68	1
A/Z	C1M19569220	69	1
A/Z	C1M19581613	70	1
A/Z	C1M19642007	71	1
A/Z	C1M19811893	72	1
A/Z	C1M19989806	73	1
A/Z	C1M20365954	74	1
A/Z	C1M20447185	75	1
A/Z	C1M20769713	76	1
A/Z	C1M20951783	77	1
A/Z	C1M20978446	78	1
A/Z	C1M21038742	79	1
A/Z	C1M21136094	80	1
A/Z	C1M21207088	81	1
A/Z	C1M21498197	82	1
A/Z	C1M21976595	83	1
A/Z	C1M22102349	84	1
A/Z	C1M22212350	85	1
A/Z	C1M22592150	86	1
A/Z	C1M22916944	87	1
A/Z	C1M23482149	88	1
A/Z	C1M24147350	89	1
A/Z	C1M25482512	90	1
A/Z	C1M25583174	91	1
A/Z	C1M25846855	92	1
A/Z	C1M26074300	93	1
A/Z	C1M26270084	94	1
A/Z	C1M26565566	95	1
A/Z	C1M26868477	96	1
A/Z	C1M27220759	97	1
A/Z	C1M28056873	98	1
A/Z	C1M28235867	99	1
A/Z	C1M28405571	100	1
A/Z	C1M28865989	101	1
A/Z	C1M28954203	102	1
A/Z	C1M29043689	103	1
A/Z	C1M29109383	104	1
A/Z	C1M29307966	105	1
A/Z	C1M29526185	106	1
A/Z	C1M29586873	107	1
A/Z	C1M29689194	108	1
A/Z	C1M29856565	109	1
A/Z	C1M29911176	110	1
A/Z	C1M30394099	111	1
A/Z	C1M31010537	112	1
A/Z	C1M31023885	113	1
A/Z	C1M31160258	114	1
A/Z	C1M32341876	115	1
A/Z	C1M32591366	116	1
A/Z	C1M32637964	117	1
A/Z	C1M32737201	118	1
A/Z	C1M32873716	119	1
A/Z	C1M32991490	120	1
A/Z	C1M33014343	121	1
A/Z	C1M33020731	122	1
A/Z	C1M33106040	123	1
A/Z	C1M33330963	124	1
A/Z	C1M33469075	125	1
A/Z	C1M33593679	126	1
A/Z	C1M33800157	127	1
A/Z	C1M33858133	128	1
A/Z	C1M34259007	129	1
A/Z	C1M34356490	130	1
A/Z	C1M34485837	131	1
A/Z	C1M35498809	132	1
A/Z	C1M35933059	133	1
A/Z	C1M36037178	134	1
A/Z	C1M36054346	135	1
A/Z	C1M36091113	136	1
A/Z	C1M36284767	137	1
A/Z	C1M36297954	138	1
A/Z	C1M36335216	139	1
A/Z	C1M36388868	140	1
A/Z	C1M36465202	141	1
A/Z	C1M36492372	142	1
A/Z	C1M36506213	143	1
A/Z	C1M37005291	144	1
A/Z	C1M37069262	145	1
A/Z	C1M37113224	146	1
A/Z	C1M37186159	147	1
A/Z	C1M37497612	148	1
A/Z	C1M37703718	149	1
A/Z	C1M37726860	150	1
A/Z	C1M37783405	151	1
A/Z	C1M37813805	152	1
A/Z	C1M37946577	153	1
A/Z	C1M38092328	154	1
A/Z	C1M38124229	155	1
A/Z	C1M38394175	156	1
A/Z	C1M38497839	157	1
A/Z	C1M38711299	158	1
A/Z	C2M14689	159	2
A/Z	C2M387643	160	2
A/Z	C2M527176	161	2
A/Z	C2M849206	162	2
A/Z	C2M2119055	163	2
A/Z	C2M2372503	164	2
A/Z	C2M2824192	165	2
A/Z	C2M3268766	166	2
A/Z	C2M4154237	167	2
A/Z	C2M4259669	168	2
A/Z	C2M5430578	169	2
A/Z	C2M5563445	170	2
A/Z	C2M5718212	171	2
A/Z	C2M5772283	172	2
A/Z	C2M6421295	173	2
A/Z	C2M6610814	174	2
A/Z	C2M6679605	175	2
A/Z	C2M7260232	176	2
A/Z	C2M7657757	177	2
A/Z	C2M7921333	178	2
A/Z	C2M7989020	179	2
A/Z	C2M8108527	180	2
A/Z	C2M8904399	181	2
A/Z	C2M9022750	182	2
A/Z	C2M9082712	183	2
A/Z	C2M9314519	184	2
A/Z	C2M9454593	185	2
A/Z	C2M9502117	186	2
A/Z	C2M9723506	187	2
A/Z	C2M9813414	188	2
A/Z	C2M16468702	189	2
A/Z	C2M17685774	190	2
A/Z	C2M19148766	191	2
A/Z	C2M19285656	192	2
A/Z	C2M19312142	193	2
A/Z	C2M19480819	194	2
A/Z	C2M19658399	195	2
A/Z	C2M19800556	196	2
A/Z	C2M20153467	197	2
A/Z	C2M20613977	198	2
A/Z	C2M20904657	199	2
A/Z	C2M21249617	200	2
A/Z	C2M21281015	201	2
A/Z	C2M21362679	202	2
A/Z	C2M22620266	203	2
A/Z	C2M22945550	204	2
A/Z	C2M22950018	205	2
A/Z	C2M23046366	206	2
A/Z	C2M23127266	207	2
A/Z	C2M23255502	208	2
A/Z	C2M26120589	209	2
A/Z	C2M26317809	210	2
A/Z	C2M26384461	211	2
A/Z	C2M26442367	212	2
A/Z	C2M27023515	213	2
A/Z	C2M27393270	214	2
A/Z	C2M27663476	215	2
A/Z	C2M28239771	216	2
A/Z	C2M28926688	217	2
A/Z	C2M29353538	218	2
A/Z	C2M29742139	219	2
A/Z	C2M30369981	220	2
A/Z	C2M30639673	221	2
A/Z	C2M30759484	222	2
A/Z	C2M31042281	223	2
A/Z	C2M31300628	224	2
A/Z	C2M31394478	225	2
A/Z	C2M31473514	226	2
A/Z	C2M32377668	227	2
A/Z	C2M33082712	228	2
A/Z	C2M33089407	229	2
A/Z	C2M33147552	230	2
A/Z	C2M33420938	231	2
A/Z	C2M33880580	232	2
A/Z	C2M33921475	233	2
A/Z	C2M34203982	234	2
A/Z	C2M34230449	235	2
A/Z	C2M34605502	236	2
A/Z	C2M34810264	237	2
A/Z	C3M15300455	238	3
A/Z	C3M15988048	239	3
A/Z	C3M16001400	240	3
A/Z	C3M16113504	241	3
A/Z	C3M16126508	242	3
A/Z	C3M16817948	243	3
A/Z	C3M17076141	244	3
A/Z	C3M21527058	245	3
A/Z	C3M21660315	246	3
A/Z	C3M22422825	247	3
A/Z	C3M22562405	248	3
A/Z	C3M23879689	249	3
A/Z	C3M24577199	250	3
A/Z	C3M24589939	251	3
A/Z	C3M25145480	252	3
A/Z	C3M25581508	253	3
A/Z	C3M26216033	254	3
A/Z	C3M26406023	255	3
A/Z	C3M26665836	256	3
A/Z	C3M27219512	257	3
A/Z	C3M28048997	258	3
A/Z	C3M28336782	259	3
A/Z	C3M28693615	260	3
A/Z	C3M29258579	261	3
A/Z	C3M32744229	262	3
A/Z	C3M32863811	263	3
A/Z	C3M33024130	264	3
A/Z	C3M33059784	265	3
A/Z	C3M33098937	266	3
A/Z	C3M33107994	267	3
A/Z	C3M33140723	268	3
A/Z	C3M33209862	269	3
A/Z	C3M33261833	270	3
A/Z	C3M33296929	271	3
A/Z	C3M33356081	272	3
A/Z	C3M33421472	273	3
A/Z	C3M33540827	274	3
A/Z	C4M407748	275	4
A/Z	C4M712289	276	4
A/Z	C4M913528	277	4
A/Z	C4M1170680	278	4
A/Z	C4M1238126	279	4
A/Z	C4M1284226	280	4
A/Z	C4M1654607	281	4
A/Z	C4M1995456	282	4
A/Z	C4M2142784	283	4
A/Z	C4M2257370	284	4
A/Z	C4M3034559	285	4
A/Z	C4M3767185	286	4
A/Z	C4M3780872	287	4
A/Z	C4M4077721	288	4
A/Z	C4M4451037	289	4
A/Z	C4M4475109	290	4
A/Z	C4M4769822	291	4
A/Z	C4M4993446	292	4
A/Z	C4M5143226	293	4
A/Z	C4M5825221	294	4
A/Z	C4M6188957	295	4
A/Z	C4M6500894	296	4
A/Z	C4M7051531	297	4
A/Z	C4M7262950	298	4
A/Z	C4M7408133	299	4
A/Z	C4M7743311	300	4
A/Z	C4M8108661	301	4
A/Z	C4M10657794	302	4
A/Z	C4M10723693	303	4
A/Z	C4M11066183	304	4
A/Z	C4M11409536	305	4
A/Z	C4M11452183	306	4
A/Z	C4M11494425	307	4
A/Z	C4M11526508	308	4
A/Z	C4M13090574	309	4
A/Z	C4M14103554	310	4
A/Z	C4M14342496	311	4
A/Z	C4M14529413	312	4
A/Z	C4M14727763	313	4
A/Z	C4M14849565	314	4
A/Z	C4M15887576	315	4
A/Z	C4M16050522	316	4
A/Z	C4M16294459	317	4
A/Z	C4M16328792	318	4
A/Z	C4M16411377	319	4
A/Z	C4M16721793	320	4
A/Z	C4M16797526	321	4
A/Z	C4M16999731	322	4
A/Z	C4M17117801	323	4
A/Z	C4M17138956	324	4
A/Z	C4M17166431	325	4
A/Z	C4M17183883	326	4
A/Z	C4M17387871	327	4
A/Z	C4M17523771	328	4
A/Z	C4M18146197	329	4
A/Z	C4M18274921	330	4
A/Z	C4M18670414	331	4
A/Z	C4M18731357	332	4
A/Z	C4M18827859	333	4
A/Z	C4M19460243	334	4
A/Z	C4M19974876	335	4
A/Z	C4M20192539	336	4
A/Z	C4M20317745	337	4
A/Z	C4M20403503	338	4
A/Z	C4M20784722	339	4
A/Z	C4M20858532	340	4
A/Z	C4M21617318	341	4
A/Z	C4M21935144	342	4
A/Z	C4M22244076	343	4
A/Z	C4M23215201	344	4
A/Z	C4M24372111	345	4
A/Z	C4M24684663	346	4
A/Z	C4M27195678	347	4
A/Z	C4M27908256	348	4
A/Z	C4M28062474	349	4
A/Z	C4M28471290	350	4
A/Z	C5M1051121	351	5
A/Z	C5M1760255	352	5
A/Z	C5M5690697	353	5
A/Z	C5M9522989	354	5
A/Z	C5M18579047	355	5
A/Z	C5M19308960	356	5
A/Z	C5M19632091	357	5
A/Z	C5M20199409	358	5
A/Z	C5M21898085	359	5
A/Z	C6M8874	360	6
A/Z	C6M112934	361	6
A/Z	C6M151910	362	6
A/Z	C6M250599	363	6
A/Z	C6M281356	364	6
A/Z	C6M311642	365	6
A/Z	C6M359947	366	6
A/Z	C6M373823	367	6
A/Z	C6M540522	368	6
A/Z	C6M610823	369	6
A/Z	C6M658167	370	6
A/Z	C6M1076466	371	6
A/Z	C6M1208137	372	6
A/Z	C6M1258641	373	6
A/Z	C6M1305455	374	6
A/Z	C6M1345035	375	6
A/Z	C6M1442826	376	6
A/Z	C6M1510430	377	6
A/Z	C6M1542003	378	6
A/Z	C6M1583415	379	6
A/Z	C6M1670345	380	6
A/Z	C6M1701349	381	6
A/Z	C6M1804419	382	6
A/Z	C6M1847246	383	6
A/Z	C6M1955749	384	6
A/Z	C6M1998001	385	6
A/Z	C6M2038845	386	6
A/Z	C6M2107358	387	6
A/Z	C6M2210408	388	6
A/Z	C6M2385037	389	6
A/Z	C6M2428543	390	6
A/Z	C6M2632995	391	6
A/Z	C6M2798075	392	6
A/Z	C6M3164263	393	6
A/Z	C6M3252184	394	6
A/Z	C6M3314333	395	6
A/Z	C6M3342952	396	6
A/Z	C6M3366119	397	6
A/Z	C6M3415882	398	6
A/Z	C6M3436348	399	6
A/Z	C6M3764711	400	6
A/Z	C6M3859920	401	6
A/Z	C6M3880521	402	6
A/Z	C6M3943321	403	6
A/Z	C6M4187536	404	6
A/Z	C6M4230658	405	6
A/Z	C6M4321529	406	6
A/Z	C6M4355082	407	6
A/Z	C6M4622336	408	6
A/Z	C6M5197644	409	6
A/Z	C6M5362995	410	6
A/Z	C6M5643570	411	6
A/Z	C6M5832398	412	6
A/Z	C6M6008202	413	6
A/Z	C6M6312560	414	6
A/Z	C6M6415106	415	6
A/Z	C6M6494827	416	6
A/Z	C6M6844828	417	6
A/Z	C6M7107767	418	6
A/Z	C6M7650729	419	6
A/Z	C6M8198753	420	6
A/Z	C6M8513450	421	6
A/Z	C6M11369524	422	6
A/Z	C6M11497985	423	6
A/Z	C6M11809409	424	6
A/Z	C6M11836145	425	6
A/Z	C6M12392185	426	6
A/Z	C6M12557259	427	6
A/Z	C6M16860865	428	6
A/Z	C6M17275124	429	6
A/Z	C6M17702713	430	6
A/Z	C6M18041329	431	6
A/Z	C6M18138922	432	6
A/Z	C6M18699591	433	6
A/Z	C6M19642018	434	6
A/Z	C6M20360286	435	6
A/Z	C6M21207447	436	6
A/Z	C6M21712545	437	6
A/Z	C6M21844320	438	6
A/Z	C6M22364959	439	6
A/Z	C6M22515398	440	6
A/Z	C6M23543747	441	6
A/Z	C6M23915006	442	6
A/Z	C6M25324931	443	6
A/Z	C6M27641334	444	6
A/Z	C7M5331	445	7
A/Z	C7M167589	446	7
A/Z	C7M936749	447	7
A/Z	C7M1849809	448	7
A/Z	C7M2480460	449	7
A/Z	C7M8212846	450	7
A/Z	C7M10178915	451	7
A/Z	C7M16272565	452	7
A/Z	C7M22836579	453	7
A/Z	C7M23869953	454	7
A/Z	C7M24451551	455	7
A/Z	C7M25895748	456	7
A/Z	C7M26118479	457	7
A/Z	C8M23527	458	8
A/Z	C8M279522	459	8
A/Z	C8M359379	460	8
A/Z	C8M585564	461	8
A/Z	C8M648424	462	8
A/Z	C8M772071	463	8
A/Z	C8M945252	464	8
A/Z	C8M992829	465	8
A/Z	C8M1476952	466	8
A/Z	C8M1892303	467	8
A/Z	C8M1937490	468	8
A/Z	C8M2197056	469	8
A/Z	C8M2657794	470	8
A/Z	C8M2705294	471	8
A/Z	C8M2817318	472	8
A/Z	C8M2892756	473	8
A/Z	C8M2948493	474	8
A/Z	C8M3392353	475	8
A/Z	C8M3805996	476	8
A/Z	C8M3985627	477	8
A/Z	C8M4042907	478	8
A/Z	C8M4649179	479	8
A/Z	C8M4781050	480	8
A/Z	C8M5235067	481	8
A/Z	C8M6172773	482	8
A/Z	C8M6541673	483	8
A/Z	C8M6710208	484	8
A/Z	C8M7913325	485	8
A/Z	C8M12856365	486	8
A/Z	C8M12869129	487	8
A/Z	C8M14447370	488	8
A/Z	C8M14454858	489	8
A/Z	C8M15783043	490	8
A/Z	C8M17059419	491	8
A/Z	C8M17090484	492	8
A/Z	C8M17244299	493	8
A/Z	C8M17525096	494	8
A/Z	C8M17909778	495	8
A/Z	C8M17990579	496	8
A/Z	C8M18327354	497	8
A/Z	C8M18335516	498	8
A/Z	C8M18418582	499	8
A/Z	C8M19048057	500	8
A/Z	C8M19140162	501	8
A/Z	C8M19299547	502	8
A/Z	C8M19491102	503	8
A/Z	C8M19581696	504	8
A/Z	C8M19901945	505	8
A/Z	C8M20026306	506	8
A/Z	C8M20216227	507	8
A/Z	C8M20630282	508	8
A/Z	C8M20696363	509	8
A/Z	C8M20879123	510	8
A/Z	C8M21334867	511	8
A/Z	C8M21467203	512	8
A/Z	C8M21859803	513	8
A/Z	C8M22100884	514	8
A/Z	C8M22311081	515	8
A/Z	C8M22420259	516	8
A/Z	C8M22566135	517	8
A/Z	C8M22676617	518	8
A/Z	C8M22915327	519	8
A/Z	C8M23357322	520	8
A/Z	C8M23858983	521	8
A/Z	C8M23980516	522	8
A/Z	C8M24064429	523	8
A/Z	C8M24335870	524	8
A/Z	C8M24618960	525	8
A/Z	C8M24744496	526	8
A/Z	C8M24910118	527	8
A/Z	C8M25078028	528	8
A/Z	C8M25257266	529	8
A/Z	C8M25631651	530	8
A/Z	C8M26051684	531	8
A/Z	C8M26114608	532	8
A/Z	C8M26234946	533	8
A/Z	C9M43750	534	9
A/Z	C9M358578	535	9
A/Z	C9M369431	536	9
A/Z	C9M375833	537	9
A/Z	C9M400443	538	9
A/Z	C9M423305	539	9
A/Z	C9M525199	540	9
A/Z	C9M644043	541	9
A/Z	C9M664618	542	9
A/Z	C9M676469	543	9
A/Z	C9M705675	544	9
A/Z	C9M825083	545	9
A/Z	C9M900813	546	9
A/Z	C9M1124252	547	9
A/Z	C9M1433087	548	9
A/Z	C9M1486751	549	9
A/Z	C9M1494395	550	9
A/Z	C9M1762115	551	9
A/Z	C9M1934595	552	9
A/Z	C9M2122095	553	9
A/Z	C9M2402215	554	9
A/Z	C9M2531494	555	9
A/Z	C9M2613050	556	9
A/Z	C9M2618016	557	9
A/Z	C9M2714346	558	9
A/Z	C9M2973403	559	9
A/Z	C9M2977448	560	9
A/Z	C9M3007169	561	9
A/Z	C9M3141375	562	9
A/Z	C9M3172828	563	9
A/Z	C9M3246722	564	9
A/Z	C9M3301182	565	9
A/Z	C9M3783623	566	9
A/Z	C9M4393100	567	9
A/Z	C9M4939334	568	9
A/Z	C9M5163522	569	9
A/Z	C9M5497972	570	9
A/Z	C9M6394187	571	9
A/Z	C9M6398503	572	9
A/Z	C9M6414308	573	9
A/Z	C9M6736544	574	9
A/Z	C9M6766358	575	9
A/Z	C9M6782288	576	9
A/Z	C9M6896638	577	9
A/Z	C9M6936067	578	9
A/Z	C9M6957067	579	9
A/Z	C9M7030670	580	9
A/Z	C9M7092055	581	9
A/Z	C9M7148330	582	9
A/Z	C9M7371934	583	9
A/Z	C9M7863718	584	9
A/Z	C9M7939390	585	9
A/Z	C9M8085056	586	9
A/Z	C9M8110011	587	9
A/Z	C9M8131963	588	9
A/Z	C9M8340586	589	9
A/Z	C9M8356232	590	9
A/Z	C9M8393394	591	9
A/Z	C9M8889627	592	9
A/Z	C9M8963053	593	9
A/Z	C9M9025401	594	9
A/Z	C9M9595076	595	9
A/Z	C9M9725053	596	9
A/Z	C9M9770335	597	9
A/Z	C9M10016200	598	9
A/Z	C9M10090103	599	9
A/Z	C9M10118722	600	9
A/Z	C9M10352070	601	9
A/Z	C9M10441760	602	9
A/Z	C9M10679031	603	9
A/Z	C9M11053314	604	9
A/Z	C9M11778177	605	9
A/Z	C9M19050799	606	9
A/Z	C9M19093551	607	9
A/Z	C9M19272838	608	9
A/Z	C9M19449378	609	9
A/Z	C9M19696197	610	9
A/Z	C9M19722677	611	9
A/Z	C9M20214969	612	9
A/Z	C10M345953	613	10
A/Z	C10M606512	614	10
A/Z	C10M13886228	615	10
A/Z	C10M16321933	616	10
A/Z	C10M17100265	617	10
A/Z	C10M17467278	618	10
A/Z	C10M17858887	619	10
A/Z	C10M18054314	620	10
A/Z	C10M18503469	621	10
A/Z	C10M18512068	622	10
A/Z	C10M18525033	623	10
A/Z	C10M18556186	624	10
A/Z	C10M19880986	625	10
A/Z	C10M19989466	626	10
A/Z	C10M20017755	627	10
A/Z	C10M20194776	628	10
A/Z	C10M20517015	629	10
A/Z	C10M20644733	630	10
A/Z	C10M20979979	631	10
A/Z	C10M21174062	632	10
A/Z	C10M21472102	633	10
A/Z	C10M21575672	634	10
A/Z	C10M22462893	635	10
A/Z	C10M22671348	636	10
A/Z	C10M22779432	637	10
A/Z	C10M22873860	638	10
A/Z	C10M23163255	639	10
A/Z	C10M23471294	640	10
A/Z	C11M20799	641	11
A/Z	C11M2286869	642	11
A/Z	C11M7385934	643	11
A/Z	C11M8163679	644	11
A/Z	C11M9347824	645	11
A/Z	C11M9474922	646	11
A/Z	C11M11144745	647	11
A/Z	C11M11580285	648	11
A/Z	C11M11682980	649	11
A/Z	C11M14288567	650	11
A/Z	C11M14616048	651	11
A/Z	C11M16366061	652	11
A/Z	C11M16664343	653	11
A/Z	C11M17455576	654	11
A/Z	C11M18418751	655	11
A/Z	C11M18595770	656	11
A/Z	C11M18748387	657	11
A/Z	C11M18910673	658	11
A/Z	C11M19018030	659	11
A/Z	C11M19095212	660	11
A/Z	C11M19236229	661	11
A/Z	C11M19305108	662	11
A/Z	C11M19455654	663	11
A/Z	C11M20011851	664	11
A/Z	C11M20445079	665	11
A/Z	C11M20621312	666	11
A/Z	C11M20793971	667	11
A/Z	C11M20911139	668	11
A/Z	C11M21188085	669	11
A/Z	C11M21314193	670	11
A/Z	C11M21567650	671	11
A/Z	C11M22131378	672	11
A/Z	C11M22587370	673	11
A/Z	C11M23220190	674	11
A/Z	C11M24050204	675	11
A/Z	C11M24189944	676	11
A/Z	C11M24474499	677	11
A/Z	C11M24747785	678	11
A/Z	C11M24933688	679	11
A/Z	C11M25028592	680	11
A/Z	C11M25425670	681	11
A/Z	C11M25534457	682	11
A/Z	C11M25715284	683	11
A/Z	C11M25752185	684	11
A/Z	C11M25863304	685	11
A/Z	C11M26195348	686	11
A/Z	C11M26632209	687	11
A/Z	C11M26761405	688	11
A/Z	C11M26830089	689	11
A/Z	C11M26848211	690	11
A/Z	C12M2976784	691	12
A/Z	C12M6624353	692	12
A/Z	C12M8038389	693	12
A/Z	C12M8248696	694	12
A/Z	C12M12479707	695	12
A/Z	C12M14152474	696	12
A/Z	C12M14228710	697	12
A/Z	C12M15063326	698	12
A/Z	C12M15304174	699	12
A/Z	C12M15481807	700	12
A/Z	C12M15811220	701	12
A/Z	C12M16339498	702	12
A/Z	C12M16758958	703	12
A/Z	C12M16793662	704	12
A/Z	C12M16992000	705	12
A/Z	C12M17078853	706	12
A/Z	C12M17163078	707	12
A/Z	C12M17939133	708	12
A/Z	C12M18697431	709	12
A/Z	C12M19256980	710	12
A/Z	C12M19543935	711	12
A/Z	C12M20375745	712	12
A/Z	C12M20704339	713	12
A/Z	C12M22679572	714	12
